# Supplementary material for: Identification of Marek’s Disease Virus VP22 Tegument Protein Domains Essential for Virus Cell-to-Cell Spread, Nuclear Localization, Histone Association and Cell-Cycle Arrest
Source: Viruses. 2019 Jun 8;11(6):537. doi: 10.3390/v11060537 (PMC6631903; doi:10.3390/v11060537)
Supplement: Supplementary file 1 [file viruses-11-00537-s001.zip]

Archive with 7 entries (6 files):
- Figure S1_revised2(viruses-456072).pdf
- __MACOSX/
- __MACOSX/._Figure S1_revised2(viruses-456072).pdf
- Figure S2_revised2(viruses-456072).pdf
- __MACOSX/._Figure S2_revised2(viruses-456072).pdf
- Figure S3_revised2(viruses-456072).pdf
- __MACOSX/._Figure S3_revised2(viruses-456072).pdf
